# Supplementary material for: Smart Partitioned Blockchain
Source: Sensors (Basel). 2024 Jun 21;24(13):4033. doi: 10.3390/s24134033 (PMC11243985; doi:10.3390/s24134033)
Supplement: Supplementary file 1 [file sensors-24-04033-s001.zip]

Archive with 2 entries (2 files):
- Codes/HealthCare Transaction Dataset-Deep learning model_code.ipynb
- Codes/Wisabi Bank transaction Dataset-code.ipynb
