# Supplementary material for: Smart Partitioned Blockchain
Source: Sensors (Basel). 2024 Jun 21;24(13):4033. doi: 10.3390/s24134033 (PMC11243985; doi:10.3390/s24134033)
Supplement: Supplementary file 1 [file sensors-24-04033-s001.zip › Codes/HealthCare Transaction Dataset-Deep learning model_code.ipynb]

# %% [code]
import numpy as np
import pandas as pd
from sklearn.model_selection import train_test_split
from sklearn.preprocessing import LabelEncoder
from sklearn.datasets import load_iris
from tensorflow.keras.models import Sequential
from tensorflow.keras.layers import Dense
from tensorflow.keras.utils import to_categorical
import keras
import pandas as pd

df = pd.read_csv('/Users/hanialnami/Downloads/archive-5/2020/heart_2020_cleaned.csv')
print(df.head())

# %% [code]
df['transaction_status_num'] = pd.factorize(df['HeartDisease'])[0]
df['Smoking_num'] = pd.factorize(df['Smoking'])[0]
df['AlcoholDrinking_num'] = pd.factorize(df['AlcoholDrinking'])[0]
df['DiffWalking_num'] = pd.factorize(df['DiffWalking'])[0]
df['Race_num'] = pd.factorize(df['Race'])[0]
df['Diabetic_num'] = pd.factorize(df['Diabetic'])[0]
df['PhysicalActivity_num'] = pd.factorize(df['PhysicalActivity'])[0]
df['GenHealth_num'] = pd.factorize(df['GenHealth'])[0]
df['Asthma_num'] = pd.factorize(df['Asthma'])[0]
df['KidneyDisease_num'] = pd.factorize(df['KidneyDisease'])[0]

df['SkinCancer_num'] = pd.factorize(df['SkinCancer'])[0]


# %% [code]
df.columns

# %% [code]

df.corr()

# %% [code]
features = ['DiffWalking_num',
        'PhysicalActivity_num', 
       'KidneyDisease_num','PhysicalHealth']
X = df.loc[:, features]
y = df.loc[:, ['transaction_status_num']]

# %% [code]
# Convert labels to one-hot encoding
y_one_hot = to_categorical(y, num_classes=2)

# %% [code]
# Split the data into training and testing sets
X_train, X_test, y_train, y_test = train_test_split(X, y_one_hot, test_size=0.2, random_state=42)

# %% [code]
# Build the model
model = Sequential([
    Dense(64, activation='relu', input_shape=(4,)),  # Input shape is (4,) 
    Dense(32, activation='relu'),
    Dense(2, activation='softmax')  # Output layer with 2 classes 
])

# %% [code]
model.summary()

# %% [code]
from keras.metrics import Precision, Recall, AUC

# Compile the model with all metrics
model.compile(optimizer='adam', loss='categorical_crossentropy', metrics=['accuracy', Precision(), Recall(), AUC()])

# Train the model for 16 epochs
model.fit(X_train, y_train, epochs=16, validation_data=(X_test, y_test))

# Evaluate the model
test_loss, test_accuracy, test_precision, test_recall, test_auc = model.evaluate(X_test, y_test)
print(f'\nTest loss: {test_loss}')
print(f'Test accuracy: {test_accuracy}')
print(f'Test precision: {test_precision}')
print(f'Test recall: {test_recall}')
print(f'Test AUC: {test_auc}')

# %% [code]
