# Supplementary material for: Smart Partitioned Blockchain
Source: Sensors (Basel). 2024 Jun 21;24(13):4033. doi: 10.3390/s24134033 (PMC11243985; doi:10.3390/s24134033)
Supplement: Supplementary file 1 [file sensors-24-04033-s001.zip › Codes/Wisabi Bank transaction Dataset-code.ipynb]

# %% [markdown]
# **Wisabi Bank transaction Dataset**

# %% [code]
#Read Datasets
import pandas as pd

df1 = pd.read_csv("/content/drive/MyDrive/Colab Notebooks/Project- B&H - 2024/archive-4/atm_location lookup.csv")
df2 = pd.read_csv("/content/drive/MyDrive/Colab Notebooks/Project- B&H - 2024/archive-4/calendar lookup.csv")
df3 = pd.read_csv("/content/drive/MyDrive/Colab Notebooks/Project- B&H - 2024/archive-4/customers_lookup.csv")
df4 = pd.read_csv("/content/drive/MyDrive/Colab Notebooks/Project- B&H - 2024/archive-4/enugu_transactions.csv")
df5 = pd.read_csv("/content/drive/MyDrive/Colab Notebooks/Project- B&H - 2024/archive-4/fct_transactions.csv")
df6 = pd.read_csv("/content/drive/MyDrive/Colab Notebooks/Project- B&H - 2024/archive-4/hour lookup.csv")
df7 = pd.read_csv("/content/drive/MyDrive/Colab Notebooks/Project- B&H - 2024/archive-4/kano_transactions.csv")
df8 = pd.read_csv("/content/drive/MyDrive/Colab Notebooks/Project- B&H - 2024/archive-4/lagos_transactions.csv")
df9 = pd.read_csv("/content/drive/MyDrive/Colab Notebooks/Project- B&H - 2024/archive-4/rivers_transactions.csv")
df10 = pd.read_csv("/content/drive/MyDrive/Colab Notebooks/Project- B&H - 2024/archive-4/transaction_type lookup.csv")

# %% [code]
df1.head(4)

# %% [code]
df2.head(4)

# %% [code]
df3.head(4)

# %% [code]
df4.head(4)

# %% [code]
df5.head(4)

# %% [code]
df6.head(4)

# %% [code]
df7.head(4)

# %% [code]
df8.head(4)

# %% [code]
df9.head(4)

# %% [code]
#Check the target for mapping process
df10.head(4)

# %% [code]
df = pd.concat([df4, df5], ignore_index=True)

# %% [code]
df['TransactionTypeID'].value_counts()

# %% [code]
def convert_values(value):
  """
  Converts numeric values in a dataframe column to corresponding letters.

  Args:
    value: The value to be converted.

  Returns:
    The corresponding letter for the value, or the original value if it's not recognized.
  """
  mapping = {
    1: "A",
    2: "B",
    3: "C",
    4: "A",

    # Add more mappings as needed.
  }
  return mapping.get(value, value)

# Create a sample dataframe


# Apply the conversion function to the "numbers" column and create a new column "letters"
df["transaction_status"] = df["TransactionTypeID"].apply(convert_values)

# Print the dataframe
print(df)

# %% [code]
# A = Withdraw and Transfer= Sensitive
# B = Deposit = Soft semsitive
# C = Balance Inquiry = nonsensitive
df["transaction_status"].value_counts()

# %% [code]
1665723+

# %% [code]
# Use pd.factorize to convert the 'Category' column to numeric values
df['transaction_status_num'] = pd.factorize(df['transaction_status'])[0]

print(df)

# %% [code]
#save the preprocessed dataset
df.to_csv('/content/drive/MyDrive/Colab Notebooks/Project- B&H - 2024/archive-4/meged.csv')

# %% [code]
import pandas as pd

df = pd.read_csv('/content/drive/MyDrive/Colab Notebooks/Project- B&H - 2024/archive-4/meged.csv')


# %% [code]
# 0 = Withdraw and Transfer= Sensitive
# 1 = Deposit = Soft semsitive
# 2= Balance Inquiry = nonsensitive
df['transaction_status_num'].value_counts()

# %% [code]
import time
import matplotlib.pyplot as plt
from matplotlib.pyplot import figure
import seaborn as sns

#Correlation map. Find correlation between features
f,ax = plt.subplots(figsize=(18, 18))
sns.heatmap(df.corr(), annot=True, linewidths=.5, fmt= '.1f',ax=ax)

# %% [code]
features = ['TransactionTypeID']
X = df.loc[:, features]
y = df.loc[:, ['transaction_status_num']]

# Split the data to train and test before fixing class imbalance
from sklearn.model_selection import train_test_split
X_train, X_test, y_train, y_test = train_test_split(X, y, random_state=0, train_size = .75)

# %% [code]
#Import Random Forest Model
from sklearn.ensemble import RandomForestClassifier


clf=RandomForestClassifier(n_estimators=100)

#Train the model using the training sets y_pred=clf.predict(X_test)
clf.fit(X_train, y_train)

y_pred=clf.predict(X_test)

from sklearn.metrics import confusion_matrix
#compute the confusion matrix.
cm = confusion_matrix(y_test, y_pred)
cm

import seaborn as sns
import matplotlib.pyplot as plt
sns.heatmap(cm,
            annot=True,
            fmt='g',
            xticklabels=['Sensitive','Soft-sensitive','Non-sensitive'],
            yticklabels=['Sensitive','Soft-sensitive','Non-sensitive'])
plt.ylabel('Prediction',fontsize=13)
plt.xlabel('Actual',fontsize=13)
plt.title('Confusion Matrix',fontsize=17)
plt.show()


from sklearn.metrics import classification_report
report = classification_report(y_test, y_pred)
print(report)
